# Supplementary material for: Causal Associations between Dietary Habits and Chronic Pain: A Two-Sample Mendelian Randomization Study
Source: Nutrients. 2023 Aug 24;15(17):3709. doi: 10.3390/nu15173709 (PMC10490345; doi:10.3390/nu15173709)
Supplement: Supplementary file 1 [file nutrients-15-03709-s001.zip]

Archive with 1 entries (1 files):
- nutrients-2481613-supplementary.pdf
